# Supplementary material for: Vitamin D Significantly Inhibits Carcinogenesis in the Mogp-TAg Mouse Model of Fallopian Tube Ovarian Cancer
Source: Nutrients. 2024 Sep 30;16(19):3318. doi: 10.3390/nu16193318 (PMC11478811; doi:10.3390/nu16193318)
Supplement: Supplementary file 1 [file nutrients-16-03318-s001.zip]

Archive with 1 entries (1 files):
- nutrients-3203776-supplementary.pdf
